# Supplementary material for: Non-Compaction Ventricle and Associated Cardiovascular and Non-Cardiovascular Diseases; More Attention Is Needed!
Source: Life (Basel). 2023 May 23;13(6):1231. doi: 10.3390/life13061231 (PMC10303690; doi:10.3390/life13061231)
Supplement: Supplementary file 1 [file life-13-01231-s001.zip]

Archive with 1 entries (1 files):
- life-2323781-supplementary.pdf
